# Supplementary material for: KIF2C is a Biomarker Correlated With Prognosis and Immunosuppressive Microenvironment in Human Tumors
Source: Front Genet. 2022 May 24;13:891408. doi: 10.3389/fgene.2022.891408 (PMC9171145; doi:10.3389/fgene.2022.891408)
Supplement: Supplementary file 2 [file Table3.XLSX]

## Sheet: Sheet1
Dataset	Drug	Target	t-value	p-value
CCLE	Nilotinib	ABL1	2.44022	0.0151084
	Topotecan	TOP1	4.62833	4.72873e-06
	Lapatinib	ERBB2	-4.59672	5.47608e-06
	Sorafenib	FLT3	-4.02223	6.68687e-05
	abraxane	TUBB	2.70631	0.00704182
CGP	Imatinib	ABL1	3.51728	0.000487064
	Sorafenib	FLT3	-3.5602	0.000416688
	PIK-93	PIK3CG	3.00838	0.00269986
	Cabozantinib	FLT3	-4.24119	2.45437e-05
	PHA-793887	CDK9	2.626	0.0087868
	CP-466722	ATM	4.47703	8.54166e-06
	CUDC-101	HDAC9	3.35462	0.000828748
	Afatinib	EGFR	-4.67027	3.45136e-06
	TubastatinA	HDAC6	3.66984	0.00025709
	TGX-221	PIK3CB_missense.Mutation	-3.14445	0.00179281
	AT7519	CDK9	2.47927	0.0133492
	AT7519	CDK1	4.06402	5.24927e-05
	CPD	AURKB	3.21632	0.00134486
	GSK1070916	AURKB	3.20524	0.00139865
	Quizartinib	FLT3	-6.13931	1.24329e-09
	Trametinib	MAP2K1_missense.Mutation	-3.66504	0.000262139
	CAY10603	HDAC6	3.19415	0.00145171
	Nilotinib	ABL1	4.28163	2.08559e-05
	NG25	MAP3K7	2.58379	0.00992968
	Fluorouracil	TYMS	3.08893	0.00207114
	Sunitinib	FLT3	-2.89565	0.00400012
	Ispinesib	KIF11	3.41048	0.000677399
	Y-33075	ROCK1	2.57401	0.0102124
	BIX02189	MAP2K5	4.04828	5.60557e-05
	Nutlin-3	TP53	-3.46947	0.000548395
	Gefitinib	EGFR	-3.41717	0.000663722
	INC424	JAK2	4.29744	1.91744e-05
	1256580-46-7	ALK	3.0857	0.00209318
	TPCA-1	IKBKB	5.15635	3.09981e-07
	Navitoclax	BCL2	4.89027	1.20895e-06
	Linifanib	FLT3	-8.60311	3.42683e-17
	GSK525762A	BRD4	3.07613	0.00216107
	GSK525762A	BRD2	3.19676	0.00143873
	AZD7762	CHEK1	3.66895	0.000259163
	AZD7762	CHEK2	2.78861	0.00541524
	PHA-793887	CDK1	3.45763	0.000570599
	Tg-101348	JAK2	3.29253	0.00103169
	AT7519	RB1	3.94686	8.54172e-05
	GNF-2	ABL1	3.02515	0.00265317
	Nilotinib	KIT	2.90035	0.00383181
	BMS345541	IKBKB	5.3852	9.24174e-08
CTRP	MK-2206	AKT2	2.99078	0.00287938
	GDC-0879	BRAF_V600E.Mutation	-3.02235	0.00259132
	3,5-bis(4-methylbenzylidene)piperidin-4-one	USP13	5.02895	6.14162e-07
	Pubchem_72193861	ACER1	6.09762	1.687e-09
	Olaparib	BRCA2	3.21326	0.00136708
	Neratinib	ERBB2	-3.29537	0.00102757
	Rigosertib	PLK1	5.12579	3.79681e-07
	JQ-1	BRD2	2.52793	0.01167
	9-Fluoro-11,17,21-trihydroxy-16-methylpregna-1,4-diene-3,20-dione	NR3C1	2.44642	0.0146523
	zebularine	DNMT1	2.72929	0.00649152
	NVP-TAE684	ALK	2.8626	0.00431876
	LeptomycinB	XPO1	3.18965	0.00148017
	YK-4-279	DHX9	2.85022	0.00448532
	SMR001317659	PDE4B	5.46395	6.2722e-08
	Docetaxel	BCL2	3.90754	0.000111436
	Gossypol	BCL2	4.31136	1.84601e-05
	660868-91-7	PLK1	4.77317	2.19989e-06
	INC424	TYK2	3.62083	0.000313065
	BDBM50127227	FNTA	5.79266	1.01328e-08
	SNX-2112	HSP90AB1	2.53953	0.0112923
	RG108	DNMT1	3.77803	0.000170237
	SCHEMBL13737661	HDAC1	4.38954	1.30535e-05
	CAY10603	HDAC6	2.85378	0.00443825
	Lapatinib	ERBB2	-4.1509	3.70749e-05
	Doxorubicin	TOP2B	3.64511	0.000284951
	Doxorubicin	TOP2A	3.15929	0.00164237
	SMR001317659	PDE4A	5.68159	1.88602e-08
	MLS000709026	RAD51	2.76942	0.00575553
	Sb225002	CXCR2	5.23163	2.1603e-07
	PAC-1	CASP3	2.86775	0.00425359
	YK-4-279	ERG	3.27419	0.00110686
	PF184	IKBKB	6.05023	2.28513e-09
	Dabrafenib	BRAF_V600E.Mutation	-2.35404	0.0190898
	Pubchem_92131101	KIF11	3.44892	0.000592848
	SCHEMBL14981874	KDM4A	3.62512	0.000317019
	SCHEMBL14981874	KDM4C	3.99087	7.5218e-05
	MK-1775	WEE1	5.52056	4.65676e-08
	abraxane	TUBB1	4.4393	1.03407e-05
	SNX-2112	TRAP1	3.03327	0.00249898
	narciclasine	RHOA	5.2751	1.74156e-07
	Gemcitabine	RRM1	4.09328	4.70236e-05
	Gemcitabine	TYMS	2.62456	0.00884811
	BI2536	PLK1	5.19704	2.58621e-07
	abraxane	TUBB	7.30461	6.94051e-13
	AC1N20ZP	TOP1	4.32449	1.76937e-05
	Axitinib	PDGFRA	3.01937	0.00261633
	Decitabine	DNMT1	4.9162	1.07507e-06
	KW-2449	FLT3	2.3965	0.0167912
	SCHEMBL12182311	EIF4A2	4.2602	2.28858e-05
	Dinaciclib	CDK1	3.66008	0.000288094
	Pazopanib	PDGFRA	3.97272	7.77986e-05
	4CA-0620	PLK1	5.68404	1.8743e-08
	Spectrum_001549	TOP2B	2.52686	0.0119001
	Etoposide	TOP2B	3.94976	8.54769e-05
	Etoposide	TOP2A	3.47578	0.000538168
	Spectrum_001549	TOP2A	3.45563	0.000608873
	Rigosertib	PIK3CA	5.04966	5.59403e-07
	I-BET151	BRD4	2.31803	0.0207071
	KU-55933	ATM	3.56879	0.000381146
	CHEMBL408194	BCL2	3.69284	0.00023724
	SCHEMBL13833318	HDAC1	2.80887	0.0051005
	ouabain	ATP1A3	3.4571	0.000575175
	TW-37	BCL2	3.86208	0.00012195
	prima-1	TP53	2.57693	0.0101641
	ABT-737	BCL2	2.74494	0.00620694
	4ly1	HDAC1	4.07692	5.03733e-05
	Quizartinib	FLT3	-3.5334	0.000435182
	Gemcitabine	CMPK1	3.69035	0.000239727
	SCHEMBL12182311	EIF4E	5.13074	3.63493e-07
	PLX4720	BRAF_V600E.Mutation	-4.61153	4.68224e-06
	CHEMBL2058177	EIF4A2	3.49439	0.000502093
	CHEMBL2058177	EIF4E	4.2634	2.26142e-05
	KU-60019	ATM	4.20639	2.89858e-05
	OSI-930	KIT	2.54007	0.0113209
	TPCA-1	IKBKB	3.35297	0.000837998
	722544-51-6	AURKB	2.4026	0.0165102
	ABT-199	BCL2	3.72889	0.000215888
	Nelarabine	POLA1	5.36839	1.06923e-07
	AZD7762	CHEK1	5.05652	5.31518e-07
	BCP9000801	MDM2	4.19326	3.09251e-05
	CICLOPIROX	RRM1	2.56998	0.0103549
	GSK461364	PLK1	5.99109	3.22686e-09
	Flavopiridol	CDK1	3.46183	0.000598529
	PHA-793887	CDK9	2.75996	0.00591698
	Crizotinib	ALK	3.87518	0.00011583
	Docetaxel	TUBB1	3.82835	0.000152177
	Olaparib	PARP1	2.4535	0.0143681
	NSC373989	MDM2	3.01283	0.00267571
	INC424	JAK2	3.87343	0.000116524
	Pevonedistat	NAE1	6.53034	1.22023e-10
	Alisertib	AURKB	3.20053	0.0014284
	Tipifarnib	FNTA	3.90233	0.000111092
	SCHEMBL13737661	HDAC2	2.50982	0.0122966
	PHA-793887	CDK1	3.85636	0.000124617
	Nsc23766	TIAM1	3.1447	0.00172797
	Topotecan	TOP1	4.28108	2.09094e-05
	UNII-UZ77T1VFBM	BIRC5	4.36483	1.46469e-05
	BMS345541	IKBKB	3.38445	0.000750326
	Cerulenin	HMGCS1	3.24478	0.001227
	TelomeraseInhibitorIX	TERT	3.31648	0.000954433
