# Supplementary material for: KIF2C is a Biomarker Correlated With Prognosis and Immunosuppressive Microenvironment in Human Tumors
Source: Front Genet. 2022 May 24;13:891408. doi: 10.3389/fgene.2022.891408 (PMC9171145; doi:10.3389/fgene.2022.891408)
Supplement: Supplementary file 3 [file Table2.XLS]

## Sheet: Correlation
Description	Gene markers	KIRC					LGG					LIHC					THYM
		None		Purity			None		Purity			None		Purity			None		Purity
		Cor	P	Cor	P		Cor	P	Cor	P		Cor	P	Cor	P		Cor	P	Cor	P
CD8+ T cell	CD8A	0.339582	2.78206e-14	0.318769	4.44591e-11		0.036048	0.571934	0.0768518	0.20909		0.223656	9.6285e-05	0.304252	7.06897e-08		0.866282	3.16373e-35	0.862761	6.55005e-33
	CD8B	0.31794	1.4355e-12	0.298168	8.55168e-10		-0.0839914	0.138612	-0.0655843	0.295387		0.243123	1.7784e-05	0.318806	1.2959e-08		0.86613	3.16373e-35	0.862105	6.55005e-33
T cell (general)	CD3D	0.361555	3.45418e-16	0.334808	4.01554e-12		0.247949	1.32069e-07	0.280394	4.74404e-09		0.350801	6.98097e-11	0.449583	9.35601e-17		0.816737	6.13552e-28	0.800148	7.96533e-25
	CD3E	0.355876	1.1036e-15	0.325081	1.72622e-11		0.251684	8.29209e-08	0.284352	2.74032e-09		0.219625	0.000133063	0.34378	7.3934e-10		0.897382	5.01893e-41	0.892532	3.62313e-38
	CD2	0.372466	3.59338e-17	0.34151	1.52131e-12		0.276359	2.37378e-09	0.301977	2.30601e-10		0.241503	2.05442e-05	0.355254	1.67616e-10		0.866185	3.16373e-35	0.856762	3.59872e-32
B cell	CD19	0.308118	8.21954e-12	0.279421	9.88988e-09		0.251228	8.51842e-08	0.255101	1.27463e-07		0.282626	3.23374e-07	0.338208	1.38299e-09		-0.146813	0.21748	-0.198143	0.092442
	CD79A	0.249976	6.36244e-08	0.231077	3.86366e-06		0.208077	1.56498e-05	0.226715	3.94933e-06		0.164787	0.00654293	0.251004	1.46985e-05		0.644961	6.4559e-14	0.608023	1.24398e-11
Monocyte	CD86	0.384319	2.47132e-18	0.382433	9.64942e-16		0.30004	6.98097e-11	0.339619	7.90201e-13		0.346559	1.22095e-10	0.475356	5.57507e-19		-0.55649	6.31467e-10	-0.555541	1.40589e-09
	CSF1R	0.367815	9.32508e-17	0.354431	1.86975e-13		0.231825	9.84973e-07	0.269192	2.06266e-08		0.200203	0.000647629	0.314753	2.06499e-08		-0.635468	1.84003e-13	-0.618853	4.19445e-12
TAM	CD68	0.367262	2.19728e-16	0.398234	5.12023e-17		0.332744	4.28437e-13	0.348534	2.18231e-13		0.261272	3.22879e-06	0.336222	2.09626e-09		-0.292277	0.00663729	-0.283925	0.00935464
	CSF1	0.370115	1.71406e-16	0.342177	1.86755e-12		0.218366	5.18674e-06	0.2015	7.37686e-05		0.297016	7.22386e-08	0.366211	6.02051e-11		-0.417439	1.71991e-05	-0.397015	8.94585e-05
	IL10	0.323795	8.02835e-13	0.317229	7.0159e-11		0.260258	2.8186e-08	0.269733	2.46856e-08		0.250244	9.42153e-06	0.34382	8.18876e-10		-0.0507605	0.700635	-0.0605036	0.676669
M1 Macrophage	NOS2	0.0123776	0.876991	-0.000602208	0.989712		0.00511771	0.952662	0.0149706	0.832544		-0.0701489	0.308823	-0.0620995	0.392999		-0.276466	0.0110382	-0.240269	0.0314496
	PTGS2	0.114577	0.0310341	0.0797119	0.182086		0.0685007	0.247192	0.0963394	0.0886978		0.0660421	0.340643	0.159807	0.012467		-0.494395	1.22436e-07	-0.480957	5.62364e-07
	IRF5	0.280613	8.43435e-10	0.277524	1.66893e-08		0.28645	7.0823e-10	0.331652	3.52452e-12		0.366433	1.12195e-11	0.363759	7.0159e-11		-0.526446	9.88166e-09	-0.539442	6.86536e-09
M2 Macrophage	CD163	0.301644	3.38137e-11	0.312652	1.30576e-10		0.289453	4.5882e-10	0.277871	8.1687e-09		0.0768858	0.272118	0.158986	0.0128291		-0.344045	0.000781027	-0.346426	0.00094173
	MS4A4A	0.300932	3.54619e-11	0.308172	2.29995e-10		0.312495	1.22977e-11	0.311361	7.0361e-11		0.117921	0.0713196	0.223953	0.000201886		-0.157671	0.189893	-0.154233	0.200035
	VSIG4	0.353525	3.50956e-15	0.355269	2.18231e-13		0.282725	1.16077e-09	0.293289	9.23986e-10		0.116408	0.0748398	0.202124	0.000974406		-0.480478	3.24617e-07	-0.460873	2.1236e-06
Neutrophils	CCR7	0.299237	6.87246e-11	0.295245	1.98682e-09		0.165803	0.00122731	0.18528	0.000471811		0.0544276	0.46926	0.156442	0.0202732		0.198674	0.113651	0.162028	0.207321
	CEACAM8	-0.0046723	0.948226	0.0203045	0.790958		0.0291262	0.680779	0.013634	0.868389		0.0868026	0.231273	0.111431	0.12407		0.278446	0.0154249	0.283009	0.013647
	ITGAM	0.333653	1.49779e-13	0.318233	1.03784e-10		0.252606	1.17547e-07	0.293346	1.45294e-09		0.34036	3.8795e-10	0.421141	3.45077e-14		-0.191374	0.123329	-0.177944	0.15441
Natural killer cell	KIR2DL1	-0.0391308	0.552855	-0.0427204	0.555526		0.0587603	0.344009	0.0566435	0.403945		-0.0326502	0.71099	-0.0646191	0.420456		-0.287579	0.00765113	-0.275704	0.0132396
	KIR2DL3	-0.00548686	0.935446	0.0123924	0.907394		0.111132	0.0427682	0.106306	0.0691092		0.144638	0.0235253	0.179917	0.0042005		-0.273878	0.0120324	-0.254657	0.0257231
	KIR2DL4	0.205834	1.96464e-05	0.189097	0.000346189		0.248051	2.03536e-07	0.245171	8.12505e-07		0.248341	1.58888e-05	0.265726	6.55161e-06		-0.489339	2.40493e-07	-0.459196	3.18558e-06
	KIR2DS4	-0.0547192	0.380453	-0.0453844	0.529442		0.0651918	0.293009	0.0721084	0.253394		0.0409843	0.622401	0.0316667	0.740134		-0.0905605	0.508807	-0.0442221	0.803713
	KIR3DL1	-0.0531032	0.400454	-0.0240155	0.779679		0.0305186	0.679653	0.0197585	0.811937		-0.0110075	0.894951	-0.00354652	0.97563		-0.387495	0.000118621	-0.346514	0.00101406
	KIR3DL2	0.0204914	0.780106	0.0221689	0.802662		0.119127	0.0273739	0.126682	0.0238807		0.0907679	0.209169	0.119083	0.0873552		-0.0712375	0.627735	-0.048237	0.780027
	KIR3DL3	0.07426	0.218108	0.0534701	0.444991		0.00934857	0.894951	0.0105592	0.919715		0.0783041	0.280433	0.0740172	0.33552		-0.0666839	0.658643	-0.0343698	0.839845
Dendritic cell	CD1C	0.105691	0.0528894	0.0968076	0.113593		0.164973	0.00123113	0.175856	0.00079799		0.0812154	0.262974	0.146371	0.0265947		0.861581	8.51848e-34	0.857664	1.11413e-31
	HLA-DPA1	0.294554	1.38346e-10	0.287455	7.48627e-09		0.346961	3.86071e-14	0.368876	5.67579e-15		0.176186	0.00410518	0.275167	2.75861e-06		-0.407952	4.18338e-05	-0.391416	0.000131121
	HLA-DPB1	0.291385	2.13059e-10	0.286555	8.20204e-09		0.336882	2.06721e-13	0.36031	2.37212e-14		0.211228	0.000359669	0.303395	1.65621e-07		-0.347198	0.000789525	-0.353767	0.000764444
	HLA-DQB1	0.133515	0.0101202	0.109823	0.0648854		0.311855	1.96904e-11	0.326682	1.11018e-11		0.198063	0.000930284	0.275914	2.67673e-06		-0.0822835	0.554945	-0.1434	0.270964
	HLA-DRA	0.295271	1.30189e-10	0.301615	1.0072e-09		0.355664	7.32045e-15	0.378106	1.00891e-15		0.207621	0.000460179	0.301424	1.89738e-07		-0.388541	0.000113809	-0.392099	0.000128294
	ITGAX	0.339938	4.87024e-14	0.326253	2.92855e-11		0.23167	1.471e-06	0.253921	2.79986e-07		0.348296	1.67308e-10	0.459415	2.28698e-17		-0.49425	1.80315e-07	-0.495149	2.79986e-07
	NRP1	0.0217853	0.762921	0.00557422	0.969015		0.268363	1.41678e-08	0.255044	2.48945e-07		0.169274	0.0060787	0.185177	0.00305922		-0.494215	1.80315e-07	-0.453969	4.42357e-06
Th1	IFNG	0.390216	3.67319e-19	0.3763	1.83742e-15		0.158832	0.00129804	0.188552	0.000148522		0.322336	2.72202e-09	0.387093	1.5545e-12		-0.469044	6.1009e-07	-0.479842	4.40605e-07
	IL12A	0.222406	1.75347e-06	0.171913	0.000798911		-0.0095834	0.888357	-0.0136254	0.834954		0.495972	1.84289e-22	0.529671	2.41816e-24		-0.433867	5.31621e-06	-0.416406	2.10279e-05
	IL12B	0.2242	1.43322e-06	0.204596	4.67503e-05		0.0379101	0.522668	0.0426906	0.462304		0.111805	0.0712947	0.160091	0.00843974		0.158234	0.168362	0.135232	0.233991
	STAT1	0.412789	1.34306e-21	0.416495	5.0823e-19		0.342001	3.71227e-14	0.341976	3.42808e-13		0.350087	7.25336e-11	0.379757	4.36219e-12		-0.414307	1.69935e-05	-0.419499	1.78625e-05
	STAT4	0.297945	4.3567e-11	0.271058	3.43839e-08		-0.126164	0.0124758	-0.0962023	0.0741689		0.258934	3.1365e-06	0.308245	4.65438e-08		-0.288721	0.00496638	-0.262744	0.0121492
	TBX21	0.160173	0.000955035	0.142084	0.00685794		0.269816	5.67527e-09	0.260606	6.62819e-08		0.0760801	0.254449	0.152908	0.0121304		-0.265345	0.0106992	-0.27595	0.00843974
	TNF	0.221276	1.96851e-06	0.219132	1.23786e-05		0.0452903	0.426301	0.0549635	0.330769		0.282343	3.26589e-07	0.389462	1.13695e-12		-0.443684	2.97789e-06	-0.494004	1.76562e-07
Th2	GATA3	0.120551	0.334118	0.124294	0.323899		0.00253585	0.953409	-0.00813463	0.861719		0.101177	0.0854412	0.108283	0.0825723		0.0388159	0.63685	-0.494004	1.76562e-07
	STAT6	0.405031	0.000816929	0.400724	0.000940141		0.398835	9.0779e-22	0.405848	1.04502e-19		0.587294	0	0.571333	9.35009e-24		-0.0718734	0.381682	-0.0985568	0.234979
	STAT5A	0.359274	0.00321765	0.441023	0.000235946		0.194367	6.44855e-06	0.197988	1.85311e-05		0.186597	0.0014366	0.2113	0.000635145		-0.161143	0.0489294	-0.129703	0.117404
	IL13	0.0788699	0.529034	0.0781297	0.536162		0.088424	0.0412873	0.124854	0.00727553		0.140315	0.0168027	0.1387	0.0258929		-0.137816	0.0926064	-0.146092	0.0774571
Tfh	BCL6	0.128505	0.0144176	0.119397	0.0501853		0.0684921	0.271778	0.0301963	0.647015		0.102516	0.152654	0.111841	0.118133		0.0236405	0.882588	0.0448467	0.791402
	IL21	0.223005	4.39287e-06	0.219589	4.01105e-05		0.115617	0.0351813	0.104071	0.08298		0.145428	0.0229703	0.180071	0.00467597		-0.161116	0.211817	-0.176475	0.158107
Th17	IL17A	0.0250761	0.713372	0.00549995	0.935579		0.0673364	0.282156	0.0598877	0.368207		0.0431017	0.553183	0.0628136	0.408805		-0.222788	0.0549925	-0.220654	0.0699521
	STAT3	0.144555	0.0049	0.122931	0.0428183		0.379955	5.65975e-17	0.354592	1.15134e-13		0.092203	0.208289	0.120298	0.0902439		-0.457136	3.98579e-06	-0.416774	6.24114e-05
Treg	CCR8	0.413809	9.7419e-22	0.411521	1.14939e-18		0.10836	0.0450204	0.111981	0.0397847		0.35046	6.53176e-11	0.428463	2.48291e-15		0.399171	4.58069e-05	0.37549	0.00022712
	FOXP3	0.48997	2.48794e-31	0.476138	9.81387e-26		-0.0471951	0.435422	-0.024727	0.690088		0.123149	0.0553474	0.193248	0.00148181		-0.417925	1.63184e-05	-0.431805	1.10262e-05
	STAT5B	-0.0872228	0.115765	-0.0827041	0.148432		0.0841138	0.136252	0.0396529	0.511779		0.134208	0.034322	0.122165	0.0593189		0.0185291	0.907954	0.0562025	0.671154
	TGFB1	0.30005	2.99786e-11	0.256722	2.50478e-07		0.346555	1.39881e-14	0.35665	2.00218e-14		0.284372	3.05669e-07	0.367274	3.30242e-11		-0.141239	0.247743	-0.116499	0.334004
T cell exhaustion	CTLA4	0.362319	1.11981e-16	0.327869	6.87577e-12		0.215137	6.16931e-06	0.231568	1.81722e-06		0.404687	8.39598e-15	0.500031	1.0148e-21		-0.412147	1.8612e-05	-0.44968	2.63834e-06
	GZMB	0.205032	1.26125e-05	0.190468	0.000186779		0.169764	0.00051673	0.186339	0.00019505		0.119555	0.0515457	0.170542	0.00429183		-0.0690951	0.604442	-0.110076	0.345084
	LAG3	0.429279	2.08999e-23	0.399135	1.24422e-17		0.328691	2.92388e-13	0.316403	1.74601e-11		0.36104	9.70688e-12	0.390918	7.01429e-13		-0.547559	1.19149e-09	-0.556018	1.18651e-09
	PDCD1	0.379514	2.81087e-18	0.36704	6.05323e-15		0.250497	7.52183e-08	0.247582	2.76615e-07		0.365024	5.66699e-12	0.446935	5.5081e-17		0.703243	7.76834e-18	0.674092	2.65814e-15
